# Supplementary material for: Angle-specific stiffness profiles of the achilles tendon and Triceps surae muscles: a continuous characterization
Source: Front Sports Act Living. 2026 Feb 18;8:1728114. doi: 10.3389/fspor.2026.1728114 (PMC12956305; doi:10.3389/fspor.2026.1728114)
Supplement: Supplementary file 1 [file Table1.xlsx]

## Sheet: data
			Shear wave speed (m/s)
subject	region	angle	rep	mean3	trial 1	trial 2	trial 3
1	MG	30°PF	2.22	2.27333	2.34	2.26	2.22
1	MG	25°PF	2.32	2.37333	2.42	2.38	2.32
1	MG	20°PF	2.44	2.43667	2.55	2.32	2.44
1	MG	15°PF	2.44	2.51333	2.58	2.52	2.44
1	MG	10°PF	2.66	2.67	2.74	2.61	2.66
1	MG	5°PF	2.81	2.86333	2.86	2.92	2.81
1	MG	0°	3.3	3.33333	3.34	3.36	3.3
1	LG	30°PF	2.12	2.05333	2.06	1.98	2.12
1	LG	25°PF	2.14	2.14667	2.15	2.15	2.14
1	LG	20°PF	2.37	2.30667	2.25	2.3	2.37
1	LG	15°PF	2.58	2.40333	2.29	2.34	2.58
1	LG	10°PF	2.26	2.3	2.33	2.31	2.26
1	LG	5°PF	2.33	2.36333	2.31	2.45	2.33
1	LG	0°	2.47	2.54667	2.49	2.68	2.47
1	SOL	30°PF	3.72	3.57667	3.54	3.47	3.72
1	SOL	25°PF	3.77	3.71333	3.77	3.6	3.77
1	SOL	20°PF	3.51	3.66	3.68	3.79	3.51
1	SOL	15°PF	4.04	4.03667	4.12	3.95	4.04
1	SOL	10°PF	4.08	4.02667	4.11	3.89	4.08
1	SOL	5°PF	4.17	4.16	4.22	4.09	4.17
1	SOL	0°	4.12	4.17667	4.19	4.22	4.12
1	AT	30°PF	3.62	3.63667	3.41	3.88	3.62
1	AT	25°PF	4.7	4.64	4.55	4.67	4.7
1	AT	20°PF	6.61	6.33667	6.26	6.14	6.61
1	AT	15°PF	6.76	6.68667	6.68	6.62	6.76
1	AT	10°PF	7.41	7.65333	8.2	7.35	7.41
1	AT	5°PF	9.52	9.25	8.82	9.41	9.52
1	AT	0°	10.87	10.92	10.77	11.12	10.87
2	MG	30°PF	2.33	2.20667	2.11	2.33	2.18
2	MG	25°PF	2.14	2.2	2.32	2.14	2.14
2	MG	20°PF	2.38	2.26667	2.34	2.38	2.08
2	MG	15°PF	2.29	2.26333	2.41	2.29	2.09
2	MG	10°PF	2.13	2.28	2.49	2.13	2.22
2	MG	5°PF	2.4	2.49	2.72	2.4	2.35
2	MG	0°	2.8	2.80667	3.07	2.8	2.55
2	LG	30°PF	2.83	2.71667	2.46	2.86	2.83
2	LG	25°PF	2.56	2.57333	2.61	2.55	2.56
2	LG	20°PF	2.35	2.45667	2.69	2.33	2.35
2	LG	15°PF	2.8	2.69333	2.83	2.45	2.8
2	LG	10°PF	3.33	3.02667	3.04	2.71	3.33
2	LG	5°PF	2.87	3.01333	3.13	3.04	2.87
2	LG	0°	3.06	3	3.22	2.72	3.06
2	SOL	30°PF	2.73	2.80667	2.83	2.73	2.86
2	SOL	25°PF	2.89	2.89333	2.8	2.89	2.99
2	SOL	20°PF	3.27	3.23	3.15	3.27	3.27
2	SOL	15°PF	3.62	3.52667	3.75	3.62	3.21
2	SOL	10°PF	3.61	3.58	3.4	3.61	3.73
2	SOL	5°PF	3.38	3.65667	4.09	3.38	3.5
2	SOL	0°	3.95	3.93	3.92	3.95	3.92
2	AT	30°PF	3.84	3.81	3.84	3.82	3.77
2	AT	25°PF	5.02	4.89333	5.02	4.79	4.87
2	AT	20°PF	6.22	6.14667	6.22	6.17	6.05
2	AT	15°PF	6.26	6.58	6.26	7.23	6.25
2	AT	10°PF	5.55	6.84333	5.55	7.46	7.52
2	AT	5°PF	8.15	8.49667	8.15	8.86	8.48
2	AT	0°	9.82	10.65	9.82	11.57	10.56
3	MG	30°PF	2.18	2.12667	2.05	2.18	2.15
3	MG	25°PF	2.13	2.23	2.33	2.13	2.23
3	MG	20°PF	2.21	2.13	1.98	2.21	2.2
3	MG	15°PF	2.24	2.18333	1.95	2.24	2.36
3	MG	10°PF	2.53	2.28	2.03	2.53	2.28
3	MG	5°PF	2.35	2.35	2.24	2.35	2.46
3	MG	0°	2.58	2.62	2.64	2.58	2.64
3	LG	30°PF	2.28	2.05	1.86	2.28	2.01
3	LG	25°PF	1.9	1.93	1.88	1.9	2.01
3	LG	20°PF	2.05	2.04667	1.94	2.05	2.15
3	LG	15°PF	2.16	2.11667	2.07	2.16	2.12
3	LG	10°PF	2.07	2.06667	2.13	2.07	2
3	LG	5°PF	2	2.13667	2.2	2	2.21
3	LG	0°	2.26	2.24667	2.25	2.26	2.23
3	SOL	30°PF	3.44	3.34333	3.3	3.44	3.29
3	SOL	25°PF	3.1	3.32	3.43	3.1	3.43
3	SOL	20°PF	3.44	3.48333	3.62	3.44	3.39
3	SOL	15°PF	3.32	3.44	3.65	3.32	3.35
3	SOL	10°PF	4	3.82	3.8	4	3.66
3	SOL	5°PF	3.34	3.48333	3.78	3.34	3.33
3	SOL	0°	3.91	3.92	3.94	3.91	3.91
3	AT	30°PF	4.07	3.93333	3.83	3.9	4.07
3	AT	25°PF	4.41	4.34	4.03	4.58	4.41
3	AT	20°PF	5.85	6	6.15	6	5.85
3	AT	15°PF	7.44	7.27667	7.17	7.22	7.44
3	AT	10°PF	7.55	8.07333	8.54	8.13	7.55
3	AT	5°PF	9.86	9.47667	8.62	9.95	9.86
3	AT	0°	12.24	12.61	12.3	13.29	12.24
4	MG	30°PF	1.75	1.77	1.8	1.76	1.75
4	MG	25°PF	1.85	1.92	2.06	1.85	1.85
4	MG	20°PF	1.92	1.98333	2.06	1.97	1.92
4	MG	15°PF	2.06	1.96333	1.91	1.92	2.06
4	MG	10°PF	2.08	2.02	1.94	2.04	2.08
4	MG	5°PF	2.28	2.15333	2.09	2.09	2.28
4	MG	0°	2.48	2.42667	2.36	2.44	2.48
4	LG	30°PF	2.12	1.99667	1.79	2.08	2.12
4	LG	25°PF	2.37	2.24	2.08	2.27	2.37
4	LG	20°PF	2.29	2.25	2.22	2.24	2.29
4	LG	15°PF	2.33	2.20667	2.04	2.25	2.33
4	LG	10°PF	2.19	2.12	2	2.17	2.19
4	LG	5°PF	2.28	2.21333	2.08	2.28	2.28
4	LG	0°	2.29	2.32333	2.31	2.37	2.29
4	SOL	30°PF	3.68	3.63667	3.5	3.73	3.68
4	SOL	25°PF	3.43	3.60333	3.61	3.77	3.43
4	SOL	20°PF	3.97	3.67	3.45	3.59	3.97
4	SOL	15°PF	3.91	3.86333	3.9	3.78	3.91
4	SOL	10°PF	3.97	3.98333	4.05	3.93	3.97
4	SOL	5°PF	4.29	4.25333	4.27	4.2	4.29
4	SOL	0°	4.18	4.25	4.07	4.5	4.18
4	AT	30°PF	3.96	4.02333	3.98	4.13	3.96
4	AT	25°PF	5.53	5.40333	5.86	4.82	5.53
4	AT	20°PF	7.31	7.23	7.55	6.83	7.31
4	AT	15°PF	8.25	8.75333	8.95	9.06	8.25
4	AT	10°PF	9.61	9.40667	9.05	9.56	9.61
4	AT	5°PF	9.78	10.0167	10.62	9.65	9.78
4	AT	0°	11.52	11.48	11.13	11.79	11.52
5	MG	30°PF	2.26	2.27333	2.3	2.26	2.26
5	MG	25°PF	2.48	2.36	2.35	2.48	2.25
5	MG	20°PF	2.3	2.41667	2.58	2.3	2.37
5	MG	15°PF	2.63	2.68667	2.88	2.63	2.55
5	MG	10°PF	3.06	2.9	3.04	3.06	2.6
5	MG	5°PF	3.05	3.08333	3.21	3.05	2.99
5	MG	0°	3.59	3.55333	3.64	3.59	3.43
5	LG	30°PF	1.96	2.00667	1.96	2.17	1.89
5	LG	25°PF	2.11	2.05333	2.11	2.18	1.87
5	LG	20°PF	2.1	2.16333	2.1	2.25	2.14
5	LG	15°PF	2.28	2.3	2.28	2.24	2.38
5	LG	10°PF	2.08	2.13	2.08	2.11	2.2
5	LG	5°PF	2.38	2.34333	2.38	2.33	2.32
5	LG	0°	2.63	2.51	2.63	2.6	2.3
5	SOL	30°PF	3.93	3.89333	3.93	4.05	3.7
5	SOL	25°PF	4.33	3.93333	4.33	4.15	3.32
5	SOL	20°PF	4.51	4.18333	4.51	4.2	3.84
5	SOL	15°PF	4.51	4.19667	4.51	4.3	3.78
5	SOL	10°PF	4.93	4.54333	4.93	4.39	4.31
5	SOL	5°PF	4.85	4.45667	4.85	4.29	4.23
5	SOL	0°	5.18	4.75333	5.18	4.43	4.65
5	AT	30°PF	3.99	3.89333	3.53	3.99	4.16
5	AT	25°PF	4.07	3.99	3.7	4.07	4.2
5	AT	20°PF	4.4	4.9	5.88	4.4	4.42
5	AT	15°PF	7.73	7.49667	7.85	7.73	6.91
5	AT	10°PF	7.86	8.39667	8.27	7.86	9.06
5	AT	5°PF	9.86	9.55333	9.41	9.86	9.39
5	AT	0°	12.31	12.1533	11.95	12.31	12.2
6	MG	30°PF	2.01	2.01333	2.01	2	2.03
6	MG	25°PF	1.78	1.82333	1.78	1.78	1.91
6	MG	20°PF	2.02	1.97	2.02	1.95	1.94
6	MG	15°PF	1.69	1.92	1.69	2.05	2.02
6	MG	10°PF	2.24	2.18333	2.24	2.08	2.23
6	MG	5°PF	2.3	2.27	2.3	2.29	2.22
6	MG	0°	2.52	2.61333	2.52	2.84	2.48
6	LG	30°PF	2.11	2.01667	2.02	1.92	2.11
6	LG	25°PF	1.97	1.96667	1.93	2	1.97
6	LG	20°PF	2.18	2.14333	2.29	1.96	2.18
6	LG	15°PF	2.18	2.2	2.29	2.13	2.18
6	LG	10°PF	2.34	2.30667	2.32	2.26	2.34
6	LG	5°PF	2.46	2.53667	2.6	2.55	2.46
6	LG	0°	2.68	2.78667	2.71	2.97	2.68
6	SOL	30°PF	2.92	2.92667	2.87	2.92	2.99
6	SOL	25°PF	3.13	3.18667	3.28	3.13	3.15
6	SOL	20°PF	3.35	3.57333	3.46	3.35	3.91
6	SOL	15°PF	3.38	3.74667	3.73	3.38	4.13
6	SOL	10°PF	3.87	3.76667	3.96	3.87	3.47
6	SOL	5°PF	3.7	3.91333	4.36	3.7	3.68
6	SOL	0°	4.17	4.26667	4.6	4.17	4.03
6	AT	30°PF	3.7	3.75667	3.74	3.83	3.7
6	AT	25°PF	4.79	4.84	4.82	4.91	4.79
6	AT	20°PF	6.71	6.49333	6.75	6.02	6.71
6	AT	15°PF	7.3	7.13667	7.04	7.07	7.3
6	AT	10°PF	8.73	8.44667	8.82	7.79	8.73
6	AT	5°PF	10.25	10.3	10.94	9.71	10.25
6	AT	0°	12.45	12.4967	12.22	12.82	12.45

## Sheet: ICC
ICC
angle	MG	LG	SOL	AT
30°PF	0.957	0.912	0.984	0.876
25°PF	0.95	0.97	0.904	0.983
20°PF	0.921	0.901	0.858	0.957
15°PF	0.936	0.908	0.846	0.929
10°PF	0.922	0.952	0.894	0.85
5°PF	0.979	0.952	0.895	0.911
0°	0.994	0.964	0.892	0.919
