# Supplementary material for: Angle-specific stiffness profiles of the achilles tendon and Triceps surae muscles: a continuous characterization
Source: Front Sports Act Living. 2026 Feb 18;8:1728114. doi: 10.3389/fspor.2026.1728114 (PMC12956305; doi:10.3389/fspor.2026.1728114)
Supplement: Supplementary file 2 [file Table2.xlsx]

## Sheet: MG
ankle degree	S1	S2	S3	S4	S5	S6	S7	S8	S9	S10	S11	S12	S13	S14	S15	S16	S17	S18	S19	S20	S21	S22	S23	S24
30°PF	2.03	1.92	1.56	2.81	2.03	2.66	1.75	2.2	2.39	2.4	2.83	2.33	2.18	1.8	2.05	1.75	2.12	2.08	2.29	2.26	1.86	1.99	1.82	2.01
29°PF	2.45	1.87	1.49	2.49	2.38	2.47	1.71	1.98	1.81	2.66	2.58	2.36	2.2	1.75	2.15	1.66	1.91	1.77	2.39	2.16	1.66	1.98	1.72	2.07
28°PF	2.22	2.02	1.59	2.22	2.22	2.43	1.76	2.11	2.22	2.3	2.47	2.52	2.22	1.68	2.1	1.72	2.08	1.87	2.41	2.21	1.77	2.1	1.99	1.95
27°PF	2.36	2.24	1.56	2.22	2.25	2.49	1.75	2	2.05	2.35	2.64	2.6	2.09	1.76	2.21	1.75	2.01	1.99	2.37	2.38	1.8	2.3	1.99	2.08
26°PF	2.42	2.19	1.56	2.22	2.1	2.39	1.82	2.51	2.33	2.44	2.61	2.48	2.27	1.81	2.17	1.76	2.14	2	2.4	2.51	1.72	2.19	2.1	1.77
25°PF	2.16	2.18	1.63	2.32	2.17	2.32	1.81	2.07	2.47	2.51	2.84	2.14	2.13	1.86	2.11	1.85	2.11	2.03	2.27	2.48	1.87	2.28	1.98	1.78
24°PF	2.49	2.06	1.67	2.25	2.13	2.64	1.78	2.09	2.36	2.58	2.77	2.31	2.02	1.82	2.19	1.83	2.07	2.02	2.33	2.43	1.8	2.26	2.03	2
23°PF	2.39	1.95	1.78	2.31	2.06	2.34	1.8	1.95	2.25	2.8	2.67	2.56	1.84	1.76	2.14	1.96	2.15	1.94	2.38	2.31	1.89	2.39	2.2	1.89
22°PF	2.2	2.19	1.79	2.75	2.1	2.53	1.79	2.14	2.68	2.62	2.45	2.23	2.11	1.73	1.94	2	2.02	2.06	2.33	2.39	1.88	2.17	1.98	1.9
21°PF	2.49	1.92	1.78	2.75	2.16	2.79	1.77	2.12	2.41	2.53	2.44	2.03	2.23	1.77	2.02	1.92	2.2	1.92	2.46	2.48	2.05	2.05	1.91	2.03
20°PF	2.34	1.94	1.85	2.44	2.32	2.41	1.77	2.08	2.13	2.76	2.53	2.38	2.21	1.81	2.03	1.92	2.02	2.11	2.31	2.3	2.04	2.44	1.94	2.02
19°PF	2.39	2.25	1.8	2.51	2.1	2.32	1.83	2.14	2.32	2.2	2.49	2.13	2.07	1.85	2.03	1.88	2	2	2.43	2.53	2.08	2.37	1.96	2.15
18°PF	2.52	2.05	1.71	2.52	2.19	2.34	1.73	2.22	2.38	2.46	2.45	2.31	2.23	1.84	2.14	1.82	2.03	2.04	2.38	2.54	2.02	2.04	2.01	2.18
17°PF	2.52	2.11	1.77	2.52	2.22	2.56	1.83	2.28	2.63	2.51	2.23	2.1	2.39	1.89	1.94	1.97	2.21	2.13	2.43	2.65	1.97	2.26	2.12	1.95
16°PF	2.53	2.09	1.78	2.34	2.32	2.64	1.94	2.12	2.48	2.49	2.17	2.31	2.44	1.88	2.04	2.01	2.05	2.07	2.43	2.55	1.99	2.29	2.09	1.88
15°PF	2.39	2.12	1.82	2.44	2.4	2.48	1.95	2.13	2.3	2.67	2.25	2.29	2.24	1.93	2.2	2.06	2.28	2.16	2.51	2.63	1.92	2.12	2.3	1.69
14°PF	2.79	2.04	1.87	2.56	2.36	2.64	1.9	2.16	2.27	2.74	2.27	2.14	2.16	1.99	2.34	2.01	2.16	2.15	2.35	2.79	1.97	2.36	2.14	2.1
13°PF	2.65	2.19	1.96	2.48	2.51	2.54	1.92	2.19	2.4	2.88	2.38	2.08	2.33	2.11	2.16	1.91	2.13	2.18	2.52	2.63	2.14	2.21	2.27	2.18
12°PF	2.79	2.01	1.85	2.6	2.45	2.4	1.94	1.99	2.63	2.56	2.42	2.17	2.4	2.03	2.11	1.89	2.27	2.26	2.76	2.69	2.02	2.15	2.18	2.08
11°PF	2.73	1.93	1.97	2.56	2.47	2.33	1.92	2.04	2.46	2.71	2.35	2.37	2.37	2.03	2.15	2.12	2.2	2.22	2.67	2.91	2.04	2.12	2.49	2.2
10°PF	2.98	2.15	1.99	2.66	2.54	2.38	2.1	2.23	2.38	2.63	2.29	2.13	2.53	2.04	2.07	2.08	2.19	2.29	2.77	3.06	2.12	2.23	2.2	2.24
9°PF	3.4	2.11	2.05	2.73	2.66	2.34	2.22	2.3	2.38	2.77	2.48	2.35	2.3	2.23	2.27	2.17	2.3	2.29	2.7	2.98	2.29	2.19	2.38	2.44
8°PF	3.17	2.23	2.06	2.66	2.73	2.34	2.17	2.35	2.52	3.31	2.47	2.37	2.6	2.24	2.29	2.2	2.45	2.34	2.61	2.9	2.21	2.45	2.46	2.16
7°PF	3.06	2.22	2.06	2.79	2.87	2.23	2.16	2.31	2.49	2.77	2.53	2.31	2.64	2.29	2.3	2.16	2.37	2.38	2.71	2.92	2.27	2.58	2.26	2.29
6°PF	3.44	2.17	2.31	2.82	2.9	2.42	2.26	2.43	2.8	2.92	2.59	2.39	2.32	2.31	2.29	2.2	2.28	2.58	2.91	2.96	2.34	2.55	2.29	2.21
5°PF	4.95	2.25	2.33	2.81	3.05	2.54	2.38	2.49	2.74	2.73	2.56	2.4	2.35	2.48	2.36	2.28	2.34	2.42	3.12	3.05	2.31	2.75	2.59	2.3
4°PF	3.69	2.2	2.32	3	3.05	2.42	2.35	2.31	2.85	2.9	2.42	2.54	2.52	2.45	2.35	2.26	2.24	2.59	3.3	3.23	2.33	2.46	2.5	2.18
3°PF	3.62	2.44	2.3	3.08	3.16	2.54	2.38	2.68	3.07	2.92	2.75	2.61	2.42	2.49	2.42	2.35	2.56	2.73	3.12	3.2	2.57	2.79	2.56	2.44
2°PF	3.71	2.35	2.43	3.09	3.31	2.49	2.53	2.65	3.02	3.26	2.85	2.63	2.46	2.53	2.44	2.46	2.57	2.74	3.44	3.53	2.67	2.97	2.61	2.53
1°PF	3.92	2.41	2.43	3.1	3.45	2.49	2.65	2.65	3.21	3.26	3.03	2.56	2.4	2.6	2.58	2.46	2.65	2.87	3.21	3.55	2.67	2.8	2.69	2.64
0°	3.1	2.45	2.54	3.3	3.68	2.51	2.53	2.58	3.04	2.92	2.77	2.8	2.58	2.63	2.66	2.48	2.83	2.98	3.59	3.59	2.68	2.84	2.66	2.52
1°DF	3.28	2.51	2.59	3.52	3.73	2.61	2.66	2.67	3	2.99	2.96	3.03	2.78	2.79	2.89	2.52	2.85	3.07	3.75	3.82	2.73	2.97	2.66	2.65
2°DF	3.31	2.54	2.69	3.44	3.86	2.77	2.67	3	2.99	3.47	3.05	3.04	2.63	2.87	2.93	2.71	3	3.16	3.77	4.02	2.81	3.04	2.84	2.68
3°DF	3.28	2.74	2.74	3.7	3.99	2.77	2.92	2.89	3.09	3.48	3.15	3.3	2.55	2.95	2.9	2.8	3.02	3.18	3.89	4.04	2.98	3.08	2.87	2.78
4°DF	3.62	2.78	2.65	3.7	4.15	2.87	3.01	3.08	3.39	3.37	3.27	3.29	2.58	3.07	2.96	2.82	3.09	3.3	4.05	4.14	3.03	3.07	2.92	2.92
5°DF	3.45	2.88	2.88	3.92	4.08	2.84	3.07	3.15	3.57	3.55	3.3	3.47	2.8	3.03	3.12	2.91	3.31	3.57	4.08	4.05	2.98	3.04	2.96	3.22
6°DF	3.52	2.95	2.84	4.11	4.2	2.95	3.14	3.24	3.48	3.65	3.51	3.51	3.03	3.27	2.98	2.98	3.46	3.67	4.07	4.64	3.31	3.21	3.13	3.22
7°DF	4.97	3.26	2.97	4.44	4.39	3.09	3.3	3.4	3.59	3.72	3.43	3.68	3.17	3.44	3.43	3.17	3.69	3.78	4.58	4.43	3.53	3.49	3.25	3.43
8°DF	3.89	3.58	3	4.55	4.66	3.09	3.53	3.57	3.93	4.07	3.86	4.02	2.94	3.48	3.4	3.36	3.75	4.09	4.3	4.61	3.35	3.33	3.16	3.49
9°DF	3.8	3.32	3.13	4.53	4.8	3.18	3.49	3.68	4.18	3.9	5.03	4.14	2.9	3.64	3.46	3.55	3.88	4.18	5.05	4.93	3.68	3.68	3.27	3.6
10°DF	4.08	3.42	3.24	4.74	4.82	3.2	3.73	3.89	3.8	4.09	3.79	4.15	2.98	3.61	3.69	3.6	4.18	4.57	4.9	4.71	3.98	3.72	3.43	4.03
11°DF	4.02	3.86	3.5	4.6	5.03	3.4	3.94	4.04	3.69	4.29	4	4.43	3.35	3.93	3.62	3.69	4.21	4.65	5.09	4.93	4.05	3.69	3.38	4.06
12°DF	4.29	3.82	3.62	4.81	5.32	3.68	4.09	4.11	4.13	4.31	4.2	4.78	3.34	4.36	3.85	3.76	4.35	4.72	5.5	5.22	4.23	3.86	3.76	4.05
13°DF	4.49	3.99	3.56	5.14	5.19	3.56	4.3	4.43	4.55	4.54	4.56	4.66	3.5	4.13	4.15	4.02	4.54	4.97	5.88	5.56	4.05	4.14	3.7	4.47
14°DF	5.07	4.21	3.65	5.75	5.63	3.89	4.61	4.28	4.62	4.62	4.64	4.79	3.84	4.25	4.09	4.24	5.01	5.06	5.72	5.48	4.63	4.37	3.77	4.51
15°DF	4.97	4.36	3.99	5.43	5.72	3.98	4.63	4.81	4.87	4.65	4.72	5.01	3.92	4.76	4.45	4.44	5.21	5.43	6.1		4.43	4.4	3.9	4.74
16°DF	5.19	4.78	4.19	5.76	6.1	4.31	4.7	5.2	4.72		4.74	5.39	4.15	4.58	4.63	4.56	5.54	5.7	6.35		4.93	4.72	4.12	5.15
17°DF	5.32	4.72	4.36	5.79	6.11	4.35	5.02	5.55	5.28		5.13	5.72	4.15	4.77	4.44	4.67	5.85	5.79	6.3		4.95	4.93	4.36	5.16
18°DF	5.53	4.88	4.75	5.99	5.87	4.2	5.25	5.64	5.11		5.2	5.86	4.71	5.32	4.68	4.72	5.95	5.88	6.55		5.22	5.02	4.58
19°DF	5.73	4.98	4.73		6.3	4.74	5.53	5.68	5.35		5.53	6.01	4.74	5.31	5.25	5.09	6.1	6.02	7.28		5.67	5.29	4.6
20°DF	5.7	5.16	5.05			4.68		6.04	5.83		5.69	6.27	4.63	5.43	5.39	5.28	6.37	6.17			5.71	5.31	4.92
21°DF	5.73		4.83			5.07		6.24	5.97		5.89	5.97	4.7	5.45	5.55	5.69	6.67	6.53			6.04	5.58	5.06
22°DF	6.15					5.17		6.65	6.05		6.31	6.54	5.14	5.53	5.82	6.05	7.1	6.5			6.21	5.51	5.51
23°DF	6.31					5.46		6.9	6.17				5.5	5.86	6.27	5.97	7.27				6.29	5.66	5.51
24°DF	6.05					5.67			6.7				5.62	6.16	6.42	6.54						5.98	5.8
25°DF	6.88								7.09						6.28	6.44						6.53	5.9

## Sheet: LG
ankle degree	S1	S2	S3	S4	S5	S6	S7	S8	S9	S10	S11	S12	S13	S14	S15	S16	S17	S18	S19	S20	S21	S22	S23	S24
30°PF	2.74	2.57	2.6	2.12	1.68	2.33	2.02	2.1	2.84	3.36	2.2	2.83	2.28	2.27	1.93	2.12	2.23	2.08	1.8	1.96	1.94	1.96	2.45	2.11
29°PF	3.03	2.52	2.28	2.11	1.67	2.33	2.18	2.19	2.99	3.38	2.37	2.69	2.27	2.4	1.84	2.35	2.32	2.04	1.88	2.13	1.89	1.91	2.45	2.09
28°PF	2.83	2.56	2.12	2.03	1.73	2.36	2.15	2.14	2.93	4.16	2.51	2.63	2.04	2.34	1.85	2.53	2.16	1.73	1.76	2.14	2.22	2.01	2.46	2.14
27°PF	3.02	2.83	2.07	2.23	1.87	2.53	2.3	2.23	2.87	3.22	2.41	2.25	2.23	2.41	2.01	2.39	2.12	1.91	1.76	2.41	2.05	2.05	2.49	1.92
26°PF	2.17	2.56	2.13	2.36	1.72	2.46	2.16	2.2	2.73	3.1	2.5	2.21	2.07	2.47	2.04	2.74	2.41	1.79	1.89	2.22	2.16	2.11	2.26	2.11
25°PF	2.29	2.77	2.13	2.14	1.74	2.3	2.06	2.08	2.96	3.28	2.34	2.56	1.9	2.57	2.11	2.37	2.21	2.02	1.9	2.11	2.12	2.17	2.62	1.97
24°PF	2.36	2.5	2.01	2.35	1.84	2.18	2.12	1.96	3.08	3.23	2.59	2.54	1.81	2.56	1.95	2.32	2.24	1.96	1.95	1.98	2.1	2.11	2.39	2.03
23°PF	2.49	2.64	2.17	2.29	1.83	2.35	2.18	2.1	2.72	3.24	2.43	2.62	2.02	2.3	2.04	2.64	2.49	2.03	1.85	2.26	2.2	1.93	2.47	2.02
22°PF	2.23	2.42	2.16	2.37	1.72	2.29	2.29	2.01	2.9	3.08	2.49	2.64	2.05	2.79	1.88	2.24	2.41	2.01	1.83	2.11	2.11	1.99	2.28	1.99
21°PF	3	2.31	2.07	2.57	1.89	2.28	2.26	2	2.96	3.27	2.67	2.66	1.97	2.75	1.9	2.19	2.31	1.91	1.87	2.16	2.14	2.05	2.34	2.12
20°PF	2.57	2.3	2.21	2.37	1.73	2.37	2.35	2.17	2.93	3.48	2.91	2.35	2.05	2.75	2.03	2.29	2.4	2.08	1.89	2.1	2	2.01	2.32	2.18
19°PF	2.68	2.42	2.17	2.47	1.71	2.38	2	2.12	2.86	2.79	2.74	2.99	1.99	2.72	1.87	2.35	2.08	2.02	1.95	2.16	2.16	1.97	2.32	2.07
18°PF	2.69	2.58	2.29	2.24	1.81	2.37	2.24	2.14	3.03	3.13	2.45	2.51	2.16	2.88	2.04	2.11	2.13	2.1	2.1	1.9	2.09	1.96	2.48	2.06
17°PF	2.2	2.56	2.32	2.57	1.89	2.38	2.29	1.98	3.09	3.15	2.65	2.93	2.01	2.8	1.9	2.27	2.27	2.09	1.94	1.99	2.08	2.18	2.5	2.12
16°PF	2.12	2.59	2.19	2.45	1.9	2.35	2.12	2.25	3.32	3.56	2.47	2.97	2.15	3.04	2.28	2.31	2.08	2	1.9	2.13	2.14	2.02	2.61	2.14
15°PF	2.24	2.73	2.35	2.58	1.75	2.41	2.29	1.99	2.91	2.93	2.31	2.8	2.16	2.44	1.96	2.33	2.18	2.07	2.03	2.28	2.17	2.01	2.59	2.18
14°PF	2.28	3.02	2.18	2.17	1.87	2.31	2.22	2.12	3.13	2.85	3.08	2.99	1.96	2.53	1.92	2.18	2.01	2.08	1.99	2.32	2.11	2.32	2.58	2.46
13°PF	2.55	2.49	2.37	2.5	1.87	2.24	2.23	2.12	2.96	3.23	2.81	2.94	2.17	2.81	1.91	2.5	2.05	2.18	2.03	2.47	2.05	2.39	2.48	2.39
12°PF	2.15	2.31	2.17	2.72	1.86	2.42	2.03	2.49	2.72	3.05	2.94	2.99	2.11	2.46	1.91	2.33	2	2.25	2.1	2.34	2.11	2.16	2.52	2.5
11°PF	2.41	2.57	2.52	2.61	1.87	2.37	2.23	2.13	2.67	3.44	2.61	2.6	2	2.72	1.99	2.22	2.03	2.09	2.18	2.42	2.37	2.07	2.44	2.47
10°PF	2.14	2.42	2.11	2.26	1.98	2.24	2.22	2.29	2.73	3.22	2.97	3.33	2.07	2.77	1.91	2.19	2.15	2.37	2.19	2.08	2.38	2.2	2.45	2.34
9°PF	2.01	2.5	2.24	2.36	2.05	2.41	1.98	2.02	3.04	3.08	2.74	3.25	2.03	2.95	1.95	2.24	2.34	2.23	2.4	2.34	2.03	2.22	2.54	2.51
8°PF	2.12	2.61	2.51	2.3	2.05	2.43	2.21	2.2	2.7	3.4	2.12	2.59	2.12	2.73	2.08	2.01	2.3	2.21	2.26	2.59	2.26	2.1	2.54	2.46
7°PF	2.35	2.34	2.19	2.43	2.03	2.35	2.26	2.21	2.57	2.98	2.45	3.27	2.52	2.67	1.9	2.24	1.95	2.44	2.34	2.34	2.48	2.1	2.64	2.62
6°PF	2.25	2.75	2.2	2.49	2.17	2.24	2.48	2.25	2.62	2.94	2.93	2.73	2.2	2.26	2.19	2.39	2.15	2.29	2.54	2.4	2.48	2.23	2.5	2.71
5°PF	2.11	3.15	2.38	2.33	2.31	2.36	2.28	2.41	2.75	2.94	2.51	2.87	2	2.41	2.02	2.28	2.28	2.37	2.5	2.38	2.5	2.18	2.74	2.46
4°PF	2.47	2.83	2.25	2.36	2.63	2.5	2.3	2.18	2.66	2.63	2.62	3.26	2.2	2.33	1.95	2.37	2.29	2.38	2.53	2.57	2.48	2.29	2.69	2.71
3°PF	2.26	2.81	2.45	2.61	2.31	2.43	2.22	2.29	2.81	2.89	2.89	2.94	2.16	2.4	2.06	2.35	2.15	2.5	2.67	2.38	2.74	2.4	2.92	2.51
2°PF	2.37	2.98	2.18	2.56	2.32	2.5	2.26	2.19	2.75	2.93	2.57	2.87	2.18	2.33	2.17	2.29	2.23	2.45	2.73	2.5	2.56	2.63	3.06	2.76
1°PF	2.37	3.03	2.26	2.38	2.33	2.65	2.21	2.24	2.89	3.05	2.52	2.61	2.3	2.48	2.18	2.22	2.24	2.54	2.74	2.74	2.68	2.32	2.76	2.56
0°	2.42	2.69	2.29	2.47	2.45	2.51	2.39	2.54	2.87	3.05	2.63	3.06	2.26	2.57	2.19	2.29	2.47	2.59	2.87	2.63	2.62	2.47	2.73	2.68
1°DF	2.47	2.89	2.32	2.62	2.35	2.64	2.45	2.61	2.92	2.76	2.93	2.59	2.18	2.84	2.33	2.51	2.49	2.59	2.83	2.67	2.79	2.56	2.8	2.75
2°DF	2.61	2.71	2.27	2.7	2.51	2.61	2.43	2.38	2.94	2.83	2.99	2.97	2.18	2.32	2.4	2.42	2.29	2.55	3.07	2.99	2.88	2.63	2.78	2.91
3°DF	2.68	2.72	2.45	2.58	2.58	2.61	2.57	2.42	2.92	3.1	2.77	2.62	2.33	2.65	2.25	2.44	2.57	2.74	3.1	2.83	2.72	2.5	2.99	3
4°DF	2.74	2.94	2.63	2.69	2.85	2.65	2.63	2.37	3.01	2.99	2.96	3.25	2.45	2.71	2.4	2.61	2.83	2.92	3.21	2.97	2.96	2.77	2.87	3.05
5°DF	2.63	2.74	2.26	2.72	2.78	2.61	2.56	2.37	2.77	3.14	2.85	3.1	2.56	2.85	2.41	2.52	3.08	3.01	3.27	3.03	2.92	2.73	2.86	3.12
6°DF	2.63	3.2	2.58	2.99	2.9	2.83	2.9	2.45	3.05	3.36	3.18	3.13	2.59	3.11	2.37	2.56	2.82	3.01	3.36	3.2	3.22	2.68	2.91	2.8
7°DF	3.23	3.12	2.42	2.95	2.95	2.87	2.65	2.59	3.13	3.45	3.01	3.16	2.7	2.74	2.44	2.72	3.26	3.11	3.4	3.26	3.32	2.73	2.79	3
8°DF	2.89	3.02	2.5	3.02	3.14	2.96	2.75	2.65	3.22	3.3	2.99	3.23	2.75	3.18	2.43	2.75	3.19	3.3	3.58	3.38	3.5	2.95	3.05	3.22
9°DF	2.87	3.03	2.51	2.98	3.16	2.82	2.91	2.61	3.3	3.22	2.78	3.41	2.88	3.13	2.36	2.82	3.41	3.4	3.7	3.19	3.56	2.95	3.19	3.15
10°DF	2.99	3.14	2.46	3.2	3.27	2.78	2.92	2.58	3.22	3.23	3.12	3.39	3	3.02	2.65	3.03	3.52	3.34	3.98	3.01	3.73	2.96	3.29	3.37
11°DF	3.12	3.26	2.6	3.56	3.33	3.06	2.96	2.74	3.17	3.44	2.84	3.11	2.91	3.5	3.02	3.01	3.33	3.53	3.88	3.31	3.84	3.09	3.01	3.66
12°DF	3.17	3.31	2.82	3.34	3.37	3.1	2.97	3.02	3.33	3.48	3.15	3.2	3.05	3.1	2.81	3.08	3.49	3.7	4.34	3.31	4.16	2.93	3.15	3.32
13°DF	3.26	3.13	2.57	3.43	3.45	3.23	2.98	2.76	3.36	3.49	3.23	3.48	3.18	3.46	3.03	3.26	3.45	3.83	4.29	3.3	4.05	2.99	3.14	3.69
14°DF	3.45	3.44	2.76	3.26	3.55	3.14	3.11	2.75	3.46	3.79	3.38	3.32	3.14	3.54	3.01	3.25	3.73	3.87	4.51	3.61	4.35	3.33	3.13	3.89
15°DF	3.62	3.53	3.03	3.69	3.66	2.96	3.21	2.74	3.54	3.88	3.11	3.58	3.43	3.37	3.18	3.27	4.05	3.92	4.78		4.54	3.27	3.26	4.25
16°DF	3.75	3.49	2.84	4.1	3.88	3.12	3.27	2.99	3.74		3.31	3.5	3.55	3.65	3.2	3.33	4.28	4.28	4.64		4.79	3.33	3.49	4.03
17°DF	3.64	3.58	3.17	3.77	4.15	3.28	3.26	3.07	3.5		3.33	3.42	3.35	3.56	3.3	3.47	4.5	4.57	5		5.02	3.41	3.35	4.18
18°DF	3.86	3.37	2.91	4.12	4.33	3.4	3.37	3.24	3.83		3.37	3.78	3.57	3.63	3.16	3.53	4.5	4.76	5.58		5.18	3.55	3.45
19°DF	3.71	4.01	2.95		4.42	3.51	3.72	3.25	3.99		3.64	4	3.72	4.12	3.33	3.73	4.85	4.75	5.33		5.49	3.93	3.56
20°DF	3.9	3.66	3.2			3.62		3.53	3.91		3.48	3.63	3.86	3.88	3.73	3.82	4.85	4.61			5.74	3.84	3.59
21°DF	5.27		4.61			3.73		3.49	4.06		3.87	4.2	4.11	4.05	3.52	4.35	5	4.8			6.27	3.65	3.92
22°DF	5.33					3.9		3.6	4.44		3.94	4	4.3	4.62	3.56	4.2	5.04	4.96			6.15	4.11	3.71
23°DF	4.87					3.99		3.6	4.51				4.41	4.68	3.38	4.33	5.77				6.17	3.94	4.01
24°DF	3.68					4.11			4.4				4.47	4.8	3.58	4.48						4.35	4.05
25°DF	5.31					4.24			4.71						3.45	4.38						4.46	3.97

## Sheet: SOL
ankle degree	S1	S2	S3	S4	S5	S6	S7	S8	S9	S10	S11	S12	S13	S14	S15	S16	S17	S18	S19	S20	S21	S22	S23	S24
30°PF	4.54	2.8	2.84	3.72	3.13	3.16	3.22	3.2	2.55	3.9	4.28	2.73	3.44	3.41	3.02	3.68	2.87	4.31	3.15	3.93	2.79	2.59	2.4	2.92
29°PF	4.64	2.63	3.07	3.69	3.32	3.11	2.95	3.28	2.78	3.56	3.18	2.71	3.42	3.04	2.94	3.74	2.63	4.29	3.89	3.84	3.02	2.72	2.15	2.88
28°PF	4.9	2.56	2.99	3.49	3.47	3.01	3.72	3.31	2.68	4.24	3.5	2.93	3.36	2.93	2.94	3.69	3.09	4.86	3.31	4.15	3.08	2.93	2.21	3.14
27°PF	4.62	2.5	2.76	3.58	3.12	2.93	3.58	3.67	2.58	3.81	3.44	2.76	3.1	3.08	3.11	3.93	3.09	4.77	3.3	3.63	3.03	2.92	2.46	2.99
26°PF	4.7	2.68	3.33	3.79	3.5	3.2	3.54	3.54	2.42	3.65	3.81	2.79	2.93	3.59	3.23	3.22	3.04	5.03	3.31	4.03	2.98	2.99	2.5	2.92
25°PF	4.76	2.51	2.51	3.77	3.33	3.22	3.99	3.55	2.84	3.41	3.5	2.89	3.1	3.86	3.67	3.43	3.23	5.04	3.18	4.33	3.09	3.28	2.55	3.13
24°PF	4.7	2.43	2.67	4.08	3.61	3.2	3.37	3.17	2.84	3.94	3.6	3.05	3.14	3.36	3.1	3.5	3.03	4.88	3.46	4.1	3.32	3.23	2.45	3.14
23°PF	4.91	2.48	2.91	4.05	3.82	3.39	3.6	4.39	2.74	3.68	3.71	3.27	3.39	3.28	3.29	3.63	3.09	4.71	4.03	4.3	3.14	3.15	2.64	3.22
22°PF	5.4	2.96	2.65	3.99	4.22	3.41	3.5	4.39	2.51	3.72	3.63	3.13	3.26	3.31	3.27	3.58	3.26	5.88	3.32	4.25	3.32	3.11	2.31	3.39
21°PF	5.1	2.76	2.43	4.15	3.99	3.38	3.92	4.17	2.62	3.88	4.22	3.2	3.38	3.36	3.42	3.4	3.56	5.83	3.81	4.58	3.18	2.96	2.36	3.13
20°PF	5.74	2.82	2.55	3.51	3.82	3.49	3.53	3.54	2.75	3.83	3.98	3.27	3.44	3	3.75	3.97	3.8	5.18	3.51	4.51	3.48	3.19	2.51	3.35
19°PF	5.77	2.82	3.05	4.24	3.69	3.39	3.56	3.94	2.79	3.63	3.19	3.27	3.44	3.86	3.44	4.02	3.38	5.33	3.68	4.55	3.38	3.34	2.77	3.13
18°PF	5.72	3.12	2.77	3.67	3.94	3.28	3.15	5.11	3.27	3.68	3.89	3.17	3.49	3.29	3.51	3.7	3.35	5.61	3.67	4.74	3.2	3.08	2.61	3.29
17°PF	6.33	3.02	2.68	4.11	4.03	3.8	3.26	4.05	2.65	3.86	4.01	3.33	3.35	3.3	3.65	3.75	3.39	5.37	3.54	4.38	3.33	3.02	2.57	3.48
16°PF	6.49	2.8	2.4	4.07	3.63	3.96	3.63	4.27	2.95	3.66	4.1	3.47	3.26	3.64	4.06	3	3.46	5.18	3.66	4.42	3.03	3.06	2.44	3.73
15°PF	6.42	2.83	2.95	4.04	3.67	4.14	3.84	3.93	2.94	3.5	4.17	3.62	3.32	2.92	3.56	3.91	3.84	5.52	4.06	4.51	3.47	3.12	2.53	3.38
14°PF	6.12	2.7	2.85	3.98	4.04	4.14	3.3	4.47	2.93	3.63	4.2	3.6	3.42	3.67	3.87	3.43	3.44	5.12	3.56	4.4	2.99	3.04	2.68	3.53
13°PF	6.22	3.06	2.62	4.12	3.83	4.6	2.95	4.54	3.02	3.77	4.75	3.31	3.78	3.59	3.99	3.68	3.24	5.56	4	4.85	3.38	3.01	2.43	3.68
12°PF	6.81	3.03	3.31	4.22	3.61	4.38	3.46	4.92	2.9	4.19	3.71	3.7	3.51	3.62	4.12	3.95	3.47	5.69	4.34	4.7	3.07	3.38	2.83	3.7
11°PF	6.75	2.97	2.9	3.98	3.59	4.85	3.56	3.92	3.09	3.54	4.02	3.17	3.71	3.52	4.15	4.03	3.43	5.06	3.41	4.55	3.41	3.14	2.88	3.94
10°PF	6.73	3.03	2.94	4.08	3.82	4.38	3.59	4.05	3.01	4.13	4.33	3.61	4	3.85	3.72	3.97	3.52	5.17	3.94	4.93	3.23	3.17	2.57	3.87
9°PF	6.34	3.04	2.91	3.95	3.76	4.59	3.61	4.23	2.8	3.38	3.94	3.26	3.55	3.57	3.89	4.06	3.67	5.03	3.96	4.22	3.77	3.15	2.62	3.91
8°PF	6.34	2.89	2.91	4.43	3.95	4.99	3.38	4.19	3.4	4.2	4.44	3.39	3.65	3.12	4.25	3.73	3.8	4.58	4.14	4.38	3.77	3.07	2.91	3.86
7°PF	6.39	3.35	3.44	4.02	3.66	4.84	4.3	4.44	3.12	4.7	4.55	3.66	3.8	3.51	3.95	3.64	3.74	5.2	3.48	4.87	3.49	3.05	2.78	4.16
6°PF	6.88	3.47	3.5	3.75	3.66	4.21	4.33	3.84	2.92	4.57	4.79	3.6	3.33	3.34	4.31	3.91	3.82	4.61	3.52	4.4	3.85	3.05	2.54	3.89
5°PF	6.89	3.19	2.98	4.17	4.53	5.13	4.18	4.86	3.51	4.33	4.74	3.38	3.34	3.47	3.39	4.29	3.45	4.43	4.7	4.85	3.54	3.46	2.79	3.7
4°PF	6.66	2.97	3.26	4.12	3.62	5.6	3.91	4.46	3.46	3.18	4.71	3.45	3.56	3.47	5.04	4.34	4	4.33	4.01	4.37	3.49	3.22	2.63	3.88
3°PF	7.42	3.28	3.24	3.74	3.51	5.13	3.75	4.31	3.04	3.58	4.68	3.58	3.73	3.55	4.04	4.35	3.6	4.93	4.18	4.65	3.3	3.12	2.59	3.92
2°PF	6.55	3.6	3.66	4.04	4.27	5.53	3.53	4.45	2.74	3.89	4.6	3.45	3.86	3.93	4.19	4.97	4.16	4.98	5.32	4.62	3.44	3.3	2.39	3.89
1°PF	6.62	3.22	3.39	4.14	3.79	5.54	4.21	4.15	2.86	3.43	5.34	3.79	3.86	3.26	3.93	4.9	4.3	4.38	4.44	4.88	3.91	2.92	2.66	4.67
0°	6.75	3.31	3.2	4.12	4.07	4.41	3.71	3.99	2.79	3.48	5.32	3.95	3.91	3.97	4.13	4.18	4.34	4.45	4.26	5.18	3.42	3	2.46	4.17
1°DF	6.68	3.29	3	4.28	3.99	5.88	3.17	3.99	2.66	4.1	5.28	3.82	4.23	3.74	4.38	4.61	4.29	5	4.14	5.2	3.26	3.39	2.23	4.24
2°DF	6.45	3.47	3.16	4.04	3.84	5.07	3.95	4.66	3.36	3.69	5.65	3.64	3.98	4.29	4.3	4.81	4.44	4.75	4.55	4.87	3.39	3.08	2.45	4.81
3°DF	7.39	3.24	3.76	4.51	3.59	5.21	3.93	4.13	3.28	3.51	5.03	4.19	3.98	3.7	4.34	4.72	4.08	4.91	4.37	5.03	3.49	3.28	2.53	4.49
4°DF	6.36	3.36	3.98	4.15	3.97	5.52	3.58	4.45	2.87	3.73	6.34	4.18	3.94	3.49	4.72	4.44	4.17	5.03	4.37	4.98	3.86	3.02	2.57	4.13
5°DF	5.92	3.2	3.28	4.3	4.16	5.42	4.48	4.22	2.82	4.12	5.29	3.88	4.05	4	4.2	4.67	4.41	4.69	5.22	5.37	3.64	3.49	2.82	4.26
6°DF	6.68	3.63	3.4	4.47	4.43	5	4.29	4.23	3.04	3.59	4.75	3.95	4.36	3.5	4.23	4.36	3.94	4.57	4.86	5.24	3.54	3.61	2.81	4.39
7°DF	6.9	3.25	3.6	4.13	4.33	5.26	3.83	4.27	3	4.32	3.99	3.87	4.43	4.29	4.55	4.38	3.77	4.72	5.01	5.49	3.03	3.23	2.7	4.68
8°DF	6.71	3.08	3.62	4.29	4.18	4.91	4.55	4.14	3.2	3.81	4.59	3.74	3.95	3.14	4.48	4.65	3.73	4.64	4.74	5.98	3.6	3.48	2.55	4.48
9°DF	6.4	3.71	3.54	4.77	4.03	5.12	4.05	4.46	3.05	3.49	4.61	3.92	4.17	3.67	4.58	4.5	4.47	4.99	5.18	5.97	3.31	3.38	2.83	4.56
10°DF	6.66	3.5	3.64	4.7	3.66	4.36	3.62	4.74	2.84	4.95	4.29	3.65	4.18	4.27	4.46	4.81	4.05	4.21	5.42	6.42	3.28	3.21	2.86	4.68
11°DF	6.39	4.09	3.7	4.42	3.65	5.02	4.34	4.36	3.05	4.01	4.39	4	4.77	3.87	5.02	5.09	4.74	4.24	5.92	6.31	3.31	3.2	3.19	5.08
12°DF	6.5	3.73	3.66	5.23	3.72	5.46	4.26	4.18	3.06	3.74	3.92	3.88	4.4	4.03	4.63	4.82	4.26	4.6	4.5	6.9	3.29	3.21	2.67	5.04
13°DF	6.51	4.26	3.46	4.67	3.77	6.22	4.61	4.39	3	3.74	3.86	4.13	4.72	4.37	5.68	5.19	4.17	4.55	5.64	7.53	3.2	3.25	2.52	4.82
14°DF	7.27	4.01	3.28	4.32	4.21	6.37	4.24	4.7	3.34	4.34	4.08	4.34	4.33	3.87	5.11	4.7	4.26	4.82	5.57	6.82	3.41	3.57	2.24	5.63
15°DF	7.07	4.34	3.34	4.52	4.31	6.77	4.57	4.47	3.15	3.57	4.54	4.73	4.41	3.97	4	4.6	4.84	4.39	4.61		3.31	3.44	3.22	5.64
16°DF	7.01	3.85	3.58	4.64	4.37	6.16	4.31	4.75	3.26		3.64	4.57	4.81	3.75	4.43	5.83	4.19	4.61	4.88		3.23	3.54	2.63	5.54
17°DF	6.33	4.36	3.64	4.08	4.05	5.95	4.25	4.81	3.5		3.34	4.23	4.7	4.32	4.68	6.64	4.97	4.44	5.29		3.18	3.29	3.19	5.89
18°DF	7.13	4.57	3	4.75	4.26	6.68	4.75	4.99	3.62		3.8	3.98	4.37	4.88	4.96	6.31	4.18	3.99	5.08		3.6	3.86	2.72
19°DF	7.43	4.38	3.61	4.87	5.05	6.57	5.24	5.28	3.65		3.5	4.38	4.71	4.53	5	5.98	4.78	4.68	4.19		3.76	3.72	3.3
20°DF	6.5	5.03	3.87			6.96		4.2	3.28		3.53	5.06	4.85	4.27	5.08	6.04	4.09	4.81			3.49	3.84	3.69
21°DF	8.21		3.24			6.94		5.11	3.48		3.71	4.49	4.76	5.09	4.54	7.16	5.09	4.85			3.93	3.85	3.47
22°DF	7.49					6.34		4.84	3.84		4.31	5	5.19	4.2	5.53	5.6	5.98	4.92			3.86	3.54	3.49
23°DF	7.44					6.84		4.45	3.75				5.03	6.36	5.36	6.07	4.38				4.08	3.96	3.63
24°DF	7.17					6.29			4.59				5.03	5.44	6.2	6.22						4.15	3.71
25°DF	7.32								4.36							6.19						3.63	3.49

## Sheet: AT
ankle degree	S1	S2	S3	S4	S5	S6	S7	S8	S9	S10	S11	S12	S13	S14	S15	S16	S17	S18	S19	S20	S21	S22	S23	S24
30°PF	3.94	5.35	4.87	3.62	5.89	4.56	4.79	3.69	4.39	5.16	3.87	3.84	4.07	4.19	3.58	3.96	3.8	4.3	4.56	4.27	3.73	4.45	4.96	3.52
29°PF	3.46	6.08	4.93	3.89	5.06	4.66	4.77	3.95	4.49	5.17	3.8	3.79	4.09	3.87	3.9	4.18	3.72	4.04	4.61	4.07	3.67	4.17	4.67	3.63
28°PF	4.13	6.81	5.12	4.18	4.78	4.93	4.94	4.03	4.66	5.29	3.96	3.93	4.27	4.53	3.97	4.74	3.32	3.76	5.6	4.4	4.29	4.23	4.93	3.6
27°PF	4.41	7.23	5.28	4.42	5.21	5.13	4.9	4.4	5.28	5.4	4.53	3.95	4.32	4.73	4.13	5.11	4.12	3.72	5.78	4.43	3.69	4.78	5.17	3.6
26°PF	4.33	7.77	5.6	4.69	5.35	4.92	5.35	4.86	5.39	5.04	4.51	4.34	4.23	5.11	4.24	5.11	4.2	3.22	6.4	4.38	3.68	5.25	5.13	4.13
25°PF	4.97	7.27	5.31	4.7	5.49	4.81	5.39	5.32	5.66	5.72	4.58	5.02	4.41	5.17	4.8	5.53	4.41	3.81	6.9	4.07	3.92	5.24	5.4	4.79
24°PF	5.43	6.56	5.72	4.99	5.47	5.14	5.65	6.08	5.76	5.53	4.48	5.37	4.89	5.35	5.04	5.92	4.27	3.53	7.94	4.36	4.15	5.37	4.72	3.89
23°PF	5.65	7.68	5.86	5.04	5.48	4.96	5.73	5.6	5.92	5.97	5.01	5.79	5.21	5.81	5.36	7.15	4.19	3.64	8.56	4.28	4.55	5.56	6.38	4.59
22°PF	5.82	8.11	5.55	6.36	5.63	5.2	5.83	6.32	6.37	5.69	5.08	5.95	5.85	6.24	5.61	6.27	4.44	3.84	8.99	4.43	4.92	5.49	6.36	5.73
21°PF	6.23	8.35	5.34	6.47	5.99	5.55	6.45	6.9	6.33	5.82	5.98	6.01	5.91	7.08	5.49	6.43	5.47	4.31	8.15	4.35	5.29	5.96	6.35	5.36
20°PF	5.05	8.9	5.56	6.61	6.13	5.64	6.15	7.21	5.69	5.8	6.45	6.22	5.85	7.3	5.86	7.31	5.32	4.75	8.79	4.4	5.43	7.11	6.08	6.71
19°PF	6.45	9.27	5.72	5.7	6.15	5.29	6.16	7.39	6.09	5.71	7.01	6.26	5.11	5.58	5.42	7.83	6.32	4.74	9.1	5.27	5.61	7.35	6.49	6.23
18°PF	4.64	8.71	5.97	5.83	6.11	5.5	6.31	6.77	6.2	6.7	6.69	6.54	5.97	7.74	5.49	8.32	7.61	5.31	9.32	6.26	6.21	7.1	6.45	6.23
17°PF	6.35	8.22	5.92	6.29	6.23	5.94	7.66	8.27	6.7	6.47	7.41	6.63	6.8	8.49	5.88	8.54	7.12	5.73	8.96	6.93	5.88	7.52	7.01	6.93
16°PF	6.34	8.68	5.87	6.42	6.67	4.94	7.53	6.69	6.09	6.54	7.47	6.7	7.05	8.94	6.23	8.25	4.23	5.86	9.53	7.42	6.18	8.4	7.16	7.12
15°PF	6.72	9.16	5.42	6.76	6.68	6.78	7.61	8.09	7.27	7.02	7.22	6.26	7.44	9.19	6.97	8.25	7.39	6.8	9.68	7.73	6.97	7.45	7.08	7.3
14°PF	7.48	9.5	5.97	6.79	7.08	6.81	7.65	8.32	7.1	6.98	7.8	6.74	7.39	9.47	7.88	8.42	5.85	7.29	9.46	6.37	7.15	7.65	7.37	6.93
13°PF	7.99	12.05	6.29	7.29	6.92	6.58	8.47	8.42	7.82	6.87	8.75	6.71	7.46	9.5	8.21	9.51	8.26	7.4	10.26	9.12	7.85	8.58	6.85	6.96
12°PF	7.97	10.26	6.32	7.2	7.62	7.29	8.96	8.63	8.56	7.74	9.1	7.04	7.62	9.51	8.07	9	7.86	8.08	10.3	8.97	8.03	9.27	6.75	7.64
11°PF	8.76	8.02	6.18	7.72	7.45	7.65	9	9.34	8.78	7.41	9.3	6.62	7.92	10.25	8.07	9.56	6.51	8.08	10.06	8.33	7.88	8.45	7.88	7.39
10°PF	8.04	11.08	7.02	7.41	7.29	8.23	9.58	8.5	9.23	7.73	9.4	5.55	7.55	10.16	8.2	9.61	8.2	8.37	10.27	7.86	7	9.45	8.11	8.73
9°PF	8.05	10.97	6.55	7.37	7.87	6.37	10.01	8.28	9.35	7.86	10.05	7.28	8.63	10.71	8.72	9.73	8.2	9.95	11.43	8.11	7.87	10.18	8.88	9.04
8°PF	8.46	7.99	7.04	7.82	8.2	8.55	12.14	9.7	9.25	8.07	10.58	7.41	8.64	10.61	9.01	9.9	8.84	8.71	12.25	8.43	8.71	10.51	9.71	8.85
7°PF	8.79	10.04	7.33	7.61	8.66	9.68	10.57	8.96	9.88	8.65	10.11	7.68	8.43	11.59	9.18	9.86	10	9.7	12.17	8.22	7.2	10.27	9.51	9.37
6°PF	10.26	8.92	7.58	8.42	9.11	9.06	10.3	8.03	10.21	8.03	10.95	8.34	8.48	12.08	9.23	10.02	10.03	10.14	11.74	9.3	8.82	11.5	9.78	9.1
5°PF	9.49	12.01	8.29	9.52	9.4	10.37	9.95	10.89	8.86	8.97	10.48	8.15	9.86	12.13	10.13	9.78	9.52	10.33	12.69	9.86	8.9	12.07	10.31	10.25
4°PF	10.19	10.84	8.2	9.76	11.09	10.56	10.81	11.48	9.94	9.99	10.58	8.68	10.3	12.59	9.39	10.85	10.61	11.22	13.82	10.14	9.39	12.57	11.16	10.68
3°PF	9.57	10.3	7.92	9.76	11.03	10.08	11.48	12.11	10.72	9.81	10.57	9.36	11.04	11.19	9.59	10.25	11.82	11.46	13.2	11.06	8.9	12.62	11.91	11.72
2°PF	10.31	8.69	8.71	9.51	11.4	9.93	12.26	11.74	11.28	9.87	10.85	9.63	11.32	11.95	9.93	11.36	9.57	12	13.77	12.17	10.46	12.02	11.95	12.16
1°PF	9.84	12.44	8.74	10.82	10	10.07	12.88	11.74	10.75	10.53	10.66	9.57	10.89	12.41	9.59	11.14	12.35	13.19	13.71	11.15	10.22	11.01	11.93	12.01
0°	10.37	11.27	9.68	10.87	12.23	11.38	13.15	12.41	10.9	12.15	10.73	9.82	12.24	11.81	11.05	11.52	12.99	13.44	12.5	12.31	8.21	13.06	10.76	12.45
1°DF	9.25		10.46	9.58		9.8		12.77	11.53	11.45	11.96	10.58	8.15	13.47	10.86	12.17		13.82	14.13	11.8	11.38	13.45	12.62	13.87
2°DF	9.96		10.85	10.31		10.74		12.39	12.26	12.84	13	11.8	12.63	12.84	10.98	12.19				12.88	12.27		13.29
3°DF	10.87		11.6	12.6		11.72		11.73	11.66	11.86	12.86	11.29	13.03	13.63	12.32	12.97				13.57	12.12
4°DF	10.25		10.42	11.96		11.04		13.08	11.77	12.58	12.73	11.35	13.38		12.63	13.47					12.92
5°DF	10.79		12.99	12.91		11			12.14	12.89	12.65	13.44	13.42		12.53	13.24					13.32
6°DF	10.75		12.35			10.71			12.59	13.26	12.99	13.87	13.72		13.37	13.3
7°DF	11.33		12.76			11.34			13.55		12.87		13.82
8°DF	10.74		13.74			11.97					13.99
9°DF	11.41		13.58			13.23
10°DF	12.04
11°DF	13.03
12°DF
13°DF
14°DF
15°DF
16°DF
17°DF
18°DF
19°DF
20°DF
21°DF
22°DF
23°DF
24°DF
25°DF
